# Supplementary material for: Designing water vapor fuelled brine-silk cocoon protein bio-battery for a self-lighting kettle and water-vapor panels
Source: Sci Rep. 2022 Aug 17;12:13999. doi: 10.1038/s41598-022-18211-x (PMC9385712; doi:10.1038/s41598-022-18211-x)
Supplement: Supplementary file 4 — Supplementary Information. [file 41598_2022_18211_MOESM4_ESM.zip]

Archive with 2 entries (2 files):
- DIY.mov
- __MACOSX/._DIY.mov
